# Supplementary material for: Association Between Physical Activity, Sedentary Time, and Quality of Life in Patients with Chagas Disease During COVID-19 Pandemic in Brazil: A Cross-Sectional Study
Source: Int J Environ Res Public Health. 2025 Jul 18;22(7):1137. doi: 10.3390/ijerph22071137 (PMC12294154; doi:10.3390/ijerph22071137)
Supplement: Supplementary file 1 [file ijerph-22-01137-s001.zip]

Archive with 1 entries (1 files):
- ijerph-3713955-supplementary.pdf
